# Supplementary material for: Fourteen-Day Gemcitabine-Docetaxel Chemotherapy Is Effective and Safer Compared to 21-Day Regimen in Patients with Advanced Soft Tissue and Bone Sarcoma
Source: Cancers (Basel). 2021 Apr 20;13(8):1983. doi: 10.3390/cancers13081983 (PMC8074251; doi:10.3390/cancers13081983)
Supplement: Supplementary file 1 [file cancers-13-01983-s001.zip]

Archive with 1 entries (1 files):
- cancers-1125169-supplementary.pdf
